# Supplementary material for: SEED-Selection enables high-efficiency enrichment of primary T cells edited at multiple loci
Source: Nat Biotechnol. 2025 Feb 5;43(12):2043–53. doi: 10.1038/s41587-024-02531-6 (PMC12320447; doi:10.1038/s41587-024-02531-6)
Supplement: Supplementary file 5 — Statistical source data. [file 41587_2024_2531_MOESM5_ESM.xlsx]

## Sheet: Main F1
	Fig 1d
	TCR+ (%)			TCR-CAR+ (%)
	RNP Only	No Selection	TCR Depleted	RNP Only	No Selection	TCR Depleted
	87.997	33.2	0.436	0.0036	63.9	94.9
	86.451	36.5	0.194	0.00363	59.9	93.4
	89.884	46.5	0.87	0.00365	48.4	89.5
	Fig 1g
	B2M+ (%)			B2M-CD47+ (%)
	RNP Only	No Selection	B2M Depleted	RNP Only	No Selection	B2M Depleted
	98.4	11.3	0	0	87.6	98.5
	98.3	10.1	0	0	89.2	98.3
	98.6	16.2	0.00381	0.0094	82.8	98
	Fig 1i
	CD47+:CD47- Ratio
	-NK		+NK
	(-) Anti-CD47	(+) Anti-CD47	(-) Anti-CD47	(+) Anti-CD47
	1.07039	0.792115	1.30626	0.88381
	1.04918	0.74216	1.27752	0.814679
	1.12314	0.745201	1.62865	0.875954

## Sheet: Main F2
	Fig 2c
	TCR+ or B2M+ (%)			TCR-CAR+B2M-CD47+ (%)
	RNP Only	No Selection	TCR+ B2M+ Depleted	RNP Only	No Selection	TCR+ B2M+ Depleted
	98.7	40.1	0.254	0	55.4	92.2
	96.5	39.8	2.26	0.000994	54	86.6
	Fig 2e
	Day	Donor 1	Donor 2
	0	180000000	180000000
	4	515000000	738000000
	5	1110000000
	7		3560000000
	Fig 2f
	TCR– CAR+ B2M– CD47+	TCR+ or B2M+	Other editing outcome
	787000000	246000000	77700000
	2540000000	816000000	207000000

## Sheet: Main F3g
	Fig 3g
	Substitution	Position	Enrichment
	101A	101	0
	101F	101	0.0321116
	101H	101	0.0262456
	101Q	101	0
	101W	101	0.0147475
	101Y	101	0.0276516
	102A	102	0.20935
	102D	102	18.8951
	102G	102	0.042619
	102N	102	16.6228
	102Q	102	20.2441
	102S	102	2.69143
	103A	103	0.220656
	103F	103	0.141525
	103I	103	0.0194779
	103L	103	0.0319826
	103M	103	0
	103V	103	0.0146661
	104A	104	0.0195764
	104E	104	0.114311
	104G	104	0.00405896
	104N	104	0.0463004
	104Q	104	0.025362
	104S	104	0.0675929
	104T	104	0.268507
	105A	105	0.0624602
	105D	105	0.0255949
	105E	105	0.0372831
	105H	105	0.0395023
	105K	105	0.0595574
	105Q	105	0.283471
	106A	106	0.00687709
	106D	106	0.142986
	106E	106	0.0097594
	106H	106	0.0255246
	106K	106	0.030998
	106L	106	0.0147475
	106N	106	0.05569
	106Q	106	0.0399182
	107A	107	0.0306885
	107D	107	0.0102098
	107E	107	0.00677183
	107K	107	0
	107N	107	0.0259524
	107Q	107	0.0435173
	108A	108	0.0117806
	108D	108	0.0539802
	108E	108	0
	108H	108	0.0884853
	108K	108	0.666018
	108N	108	0.0127623
	108Q	108	0.288857
	109A	109	18.5894
	109F	109	0.128446
	109L	109	1.67507
	109M	109	1.39299
	109Y	109	0.178485
	110A	110	0.285971
	110D	110	0.00360674
	110E	110	0.0513123
	110K	110	0.094175
	110N	110	0.0770452
	110P	110	0.154059
	110Q	110	0.159649
	110R	110	0.15615
	110S	110	0.54715
	110T	110	0
	110V	110	0.0585111
	111A	111	0.00284214
	111D	111	0
	111E	111	0.0368689
	111H	111	0.0146123
	111K	111	0.0414775
	111N	111	0.0133395
	111Q	111	0.130717
	111R	111	0.0341922
	111Y	111	0.0241873
	112A	112	21.1031
	112D	112	0.0172374
	112E	112	0.0891712
	112K	112	30.3424
	112N	112	0.154104
	112P	112	3.04761
	112Q	112	31.8977
	112T	112	43.1749
	113A	113	0.272343
	113E	113	0.192918
	113G	113	0.199245
	113H	113	0.0442426
	113K	113	0.253985
	113N	113	0.0977599
	113Q	113	0.22802
	113R	113	0.0133395
	113T	113	0.0866916
	114A	114	0
	114C	114	0.504943
	114D	114	0.182176
	114G	114	0.0407349
	114P	114	0.186941
	114S	114	0.0326623
	114T	114	0.425245
	114V	114	0.182046
	115A	115	0.0152912
	115E	115	0.351132
	115K	115	0.0867836
	115L	115	0.0761003
	115N	115	0.0234917
	115Q	115	0.0287646
	115R	115	0.0281734
	116A	116	0.355454
	116D	116	15.1378
	116K	116	13.8456
	116P	116	0.00632038
	116R	116	13.4589
	116S	116	1.86935
	117A	117	0.0735227
	117I	117	0.00702264
	117L	117	0.008374
	117M	117	0
	117T	117	0.0175218
	117V	117	0
	118A	118	0.0562687
	118D	118	0.0658155
	118N	118	0.0382501
	118R	118	0.101874
	118S	118	0.0157634
	118T	118	0.0181819
	118V	118	0.0712381
	119A	119	0.0860515
	119E	119	0.0790866
	119H	119	0.0478915
	119K	119	0.160054
	119Q	119	0
	119R	119	2.03131
	120A	120	0.026965
	120F	120	0.0384212
	120I	120	0.0089681
	120K	120	0
	120L	120	0.0892789
	120M	120	0.00553033
	120N	120	0.30696
	120V	120	0.00330169
	121A	121	0.0258082
	121I	121	0.253231
	121L	121	0.0664969
	121M	121	0.0275084
	121T	121	0.0163525
	121V	121	0
	122A	122	0.048185
	122E	122	0.0199805
	122N	122	0.0165084
	122Q	122	0.0763117
	122S	122	0.16319
	122T	122	0
	123A	123	0.0111536
	123C	123	0.0701645
	123G	123	0.061259
	123S	123	0.0494638
	123T	123	0.159273
	123V	123	0.0406949
	124A	124	0.00547332
	124D	124	0.0992702
	124E	124	0.153443
	124H	124	0.0316019
	124K	124	0.0158009
	124Q	124	0
	125A	125	0.0119039
	125C	125	0.0996132
	125G	125	0.0437565
	125S	125	0.0239581
	125T	125	0.0229406
	125V	125	0.0157634
	126A	126	0.0119575
	126F	126	0.0611086
	126L	126	0.0217587
	126M	126	0.0156151
	126Q	126	0.0495253
	126Y	126	0.0164199
	127A	127	0.296311
	127D	127	0.106182
	127G	127	0
	127N	127	0.155497
	127Q	127	0.205468
	127S	127	0.590504
	128A	128	0.027916
	128H	128	0.0117113
	128K	128	0.0333009
	128N	128	0.172987
	128Q	128	0.0449417
	128R	128	0
	129A	129	0.00530912
	129C	129	0.11666
	129G	129	0.0882499
	129S	129	0.00360674
	129T	129	0.0408965
	129V	129	0.109501
	130A	130	0.0354729
	130D	130	0.0306885
	130E	130	0.00689496
	130G	130	0.0313037
	130K	130	0.0340328
	130N	130	0.147897
	130Q	130	0.032705
	131A	131	4.96793
	131C	131	0.00469003
	131E	131	2.34735
	131I	131	3.75258
	131L	131	5.64407
	131T	131	3.47729
	131V	131	3.27939
	132A	132	0.365899
	132D	132	0.260251
	132G	132	0
	132N	132	1.57771
	132P	132	0.646402
	132Q	132	0.337295
	132S	132	0.176068
	133A	133	0.012149
	133F	133	0
	133L	133	0.0412431
	133M	133	0.0161208
	133V	133	0.00405896
	133W	133	0.156491
	133Y	133	0
	134A	134	0.299796
	134N	134	0.073552
	134P	134	0.397139
	134R	134	0.0926988
	134S	134	0.106548
	134T	134	0
	134V	134	0.15699
	135A	135	0.0131414
	135E	135	0.668977
	135N	135	0.00360674
	135Q	135	0.0841689
	135R	135	0.0525655
	135S	135	0.0219385
	135T	135	0.114175
	135W	135	0
	136A	136	0.0304247
	136D	136	0.0641687
	136E	136	0
	136H	136	0.00856309
	136K	136	0.010289
	136M	136	0.0476867
	136Q	136	0.100443
	137A	137	0.0162856
	137E	137	0.148475
	137N	137	0.0783633
	137Q	137	0.00338592
	137S	137	0.0204197
	137T	137	0
	138A	138	0.198191
	138F	138	0.305722
	138H	138	0.50563
	138Q	138	0.114208
	138W	138	0.0150827
	138Y	138	0.0130125
	139A	139	0.0236411
	139E	139	0.0763902
	139H	139	0.026679
	139K	139	0
	139Q	139	0.0385837
	139R	139	0.0163056
	140A	140	0.0783312
	140E	140	0.0480898
	140H	140	0.0570873
	140K	140	0.0188937
	140Q	140	0
	140R	140	0.0379223
	141A	141	0.246452
	141D	141	0.0135783
	141G	141	0
	141N	141	0.0154335
	141Q	141	0.0236545
	141S	141	0.00890791
	142A	142	0.0459948
	142I	142	0.00790047
	142L	142	0.0366146
	142M	142	0.00762804
	142T	142	0.0170601
	142V	142	0
	143A	143	0.136221
	143F	143	0.0292066
	143I	143	0.224023
	143L	143	0
	143M	143	0
	143V	143	0.0185202
	144A	144	0.0174642
	144E	144	0.0525961
	144N	144	0.00383607
	144Q	144	0.0360347
	144S	144	0.0310475
	144T	144	0.00367667
	145A	145	0.0858439
	145C	145	0.0548996
	145G	145	0.0158009
	145S	145	0.185202
	145T	145	0.377176
	145V	145	0.101292
	146A	146	0.00629042
	146N	146	0.0101707
	146R	146	0.0468176
	146S	146	0.00327723
	146T	146	0.0145058
	146V	146	0.0322602
	147A	147	0.216481
	147F	147	0.272658
	147I	147	0.05648
	147L	147	0.019768
	147M	147	0.044033
	147V	147	0.0914464
	148A	148	0.13778
	148F	148	0.066667
	148I	148	0
	148L	148	0.0317911
	148M	148	0.00741497
	148V	148	0.0457682
	149A	149	0.0808279
	149F	149	0.0512133
	149H	149	0.173704
	149Q	149	0.285692
	149W	149	0.0180174
	149Y	149	0.0258561
	150A	150	0.0363638
	150D	150	0.047273
	150E	150	0.020957
	150H	150	0.025043
	150K	150	0.286642
	150Q	150	0.0292168

## Sheet: Main F3i,j,n
	Fig 3i: Fold Enrichment vs. Input
	AA Introduced	A	C	D	E	F	G	H	I	K	L	M	N	P	Q	R	S	T	V	W	Y
	Codon 1	1.29515	1.0621	0.336881	0.409352	1.31972	0.511275	1.03335	1.36783	1.77969	1.18616	1.12601	0.512751	0.745046	1.17046	1.41607	1.2656	1.40512	1.40886	0.888869	1.04986
	Codon 2	1.10597	1.18735	0.383413	0.510717	1.19965	0.555327	1.09014	1.50478	1.79425	1.67314		0.546402	0.76568	1.29762	1.74588	1.28574	1.79817	1.32556		1.7188
	Codon 3	1.16086					0.511184		1.36221		1.51475			0.729764		1.56781	1.3676	1.48792	1.41102
	Codon 4	1.323					0.61757				1.55723			0.770621		1.41141	1.22872	1.294	1.4717
	Codon 5										1.54879					1.33829	1.59696
	Codon 6										1.48468					1.71235	1.10259
	Fig 3j
	Substitution		112D	112E	112G	112T	112K	TRAC KO
	BW242 MFI	Donor 1	1741	868	382	84.9	69.8	66.3
		Donor 2	2376	855	350	75.5	61.5	69.6
		Donor 3	2345	928	384	84.3	64.2	66.3
	Enrichment		0.360147	0.460035	0.548839	1.4963	1.78697	n/a
	Fig 3m
	BW242+ (%)			BW242- HIT+ (%)
	RNP Only	No Selection	BW242 Depleted	RNP Only	No Selection	BW242 Depleted
	84.7	23.9	0.15	0.045	74.7	98
	85	16.5	0.08	0.076	82.7	97.4
	84	18.4	0.088	0.054	80.7	98.8
	Fig 3n: Killing (%)
	Nalm6 CD19 Low										Nalm6 CD19 High
	T:E Ratio	WT			D112K			TRAC KO			T:E Ratio	WT			D112K			TRAC KO
		Mean	SEM	n	Mean	SEM	n	Mean	SEM	n		Mean	SEM	n	Mean	SEM	n	Mean	SEM	n
	1:1	97	0.6	3	98.6	0.7	3	2.7	14.5	3	1:1	97.7	0.8	3	98.8	0.2	3	20.2	11.9	3
	2:1	87.8	1.9	3	90.6	2.5	3	0.6	14.9	3	2:1	84.6	2.5	3	91.7	1.5	3	11.1	13.3	3
	4:1	74.6	4	3	80.8	3	3	-1.7	15.2	3	4:1	66.9	5.7	3	70.1	5	3	6.6	14.2	3
	8:1	51.8	7.5	3	59	6.4	3	-3.4	15.8	3	8:1	46	8.1	3	54.8	6.8	3	2.9	14.5	3
	16:1	35.8	9.7	3	44.3	8.4	3	1.4	14.8	3	16:1	29.3	10.8	3	33.4	10.3	3	0.1	15	3
	32:1	20.5	12	3	27.9	10.9	3	2.3	14.7	3	32:1	19.1	12.2	3	21.8	11.8	3	-0.5	15.1	3
	64:1	12.9	13	3	12.5	13.4	3	-4.6	15.6	3	64:1	13.5	12.9	3	13.6	13	3	-4.3	15.6	3

## Sheet: Main F4
	Fig 4f
	BW242+ (%)			BW242-Dextramer+ (%)
	RNP Only	No Selection	BW242 Depleted	RNP Only	No Selection	BW242 Depleted
	85.3	56.7	0.37	0.12	42.8	97.8
	84.9	37.6	0.051	0.064	61.9	98.8
	84.9	31.6	0.02	0.044	68	99.2

## Sheet: Main F5
	Fig 5c
	CD4+ (%)			CD4- CD8+ (%)
	RNP Only	No Selection	CD4 Depleted	RNP Only	No Selection	CD4 Depleted
	93.1	27.1	0	0.96	69.6	96
	94.4	19.5	0	0.51	78.8	98.3
	94.5	22.1	0.00296	0.55	75.8	97.7
	Fig 5f
	CD4+ or BW242+ (%)		BW242- CD4- Dextramer+ CD8+ (%)
	No Selection	BW242 & CD4 Depleted	No Selection	BW242 & CD4 Depleted
	70.34	3.50572	26.9	88.5
	74.9	4.14886	21.3	82.1
	81.91	2.40189	15.8	86
	Fig 5g: Dextramer MFI
	CD4+ 1G4-LY- CD8-	CD4+ 1G4-LY+ CD8-	CD4+ 1G4-LY+ CD8+
	29	328	414
	30.3	374	443
	27.4	381	475
	Fig 5h: Target Cell Growth
	Time (hrs)	NY-ESO + CD8			NY-ESO			Non-Edited
		Mean	SEM	n	Mean	SEM	n	Mean	SEM	n
	2	1	0	3	1	0	3	1	0	3
	4	1.09159	0.0106939	3	1.07616	0.00464785	3	1.09955	0.00696753	3
	6	1.1708	0.00567187	3	1.17637	0.00630609	3	1.17395	0.0048145	3
	8	1.26548	0.0132198	3	1.25598	0.0163495	3	1.29048	0.0111918	3
	10	1.34631	0.017017	3	1.36339	0.021318	3	1.39381	0.0111956	3
	12	1.4477	0.0136231	3	1.46265	0.0153819	3	1.52279	0.0104179	3
	14	1.56713	0.016893	3	1.60207	0.0208099	3	1.65348	0.019841	3
	16	1.67237	0.0217749	3	1.73131	0.0131673	3	1.82882	0.0155503	3
	18	1.78013	0.0161127	3	1.85962	0.0124877	3	2.02693	0.0202503	3
	20	1.87645	0.00323188	3	2.0204	0.0199242	3	2.23823	0.0324607	3
	22	1.94842	0.0131265	3	2.14523	0.0171104	3	2.478	0.0195003	3
	24	1.97817	0.00877953	3	2.25083	0.0254733	3	2.75201	0.0247333	3
	26	1.97308	0.0169541	3	2.34455	0.0209737	3	3.01664	0.0152829	3
	28	1.96211	0.0161904	3	2.37421	0.0355924	3	3.33142	0.0167396	3
	30	1.9335	0.0199067	3	2.41945	0.0296254	3	3.6633	0.0240434	3
	32	1.89627	0.0177442	3	2.46665	0.0528713	3	4.04821	0.0308178	3
	34	1.87207	0.0138796	3	2.53667	0.0465881	3	4.44393	0.0345819	3
	36	1.80558	0.00512273	3	2.57023	0.0571387	3	4.84239	0.0206394	3
	38	1.75121	0.0188929	3	2.6338	0.0600655	3	5.25908	0.0296304	3
	40	1.69556	0.019788	3	2.65839	0.0816846	3	5.712	0.0432481	3
	42	1.60145	0.0185998	3	2.68148	0.0872554	3	6.2482	0.0415922	3
	44	1.55021	0.0213921	3	2.70218	0.107325	3	6.76771	0.056442	3
	46	1.49672	0.0394596	3	2.71767	0.117871	3	7.32913	0.061345	3
	48	1.43237	0.0440338	3	2.74917	0.111065	3	7.83481	0.0663144	3
	50	1.39961	0.0443262	3	2.78218	0.124427	3	8.43539	0.0580099	3
	52	1.34106	0.0400975	3	2.78482	0.144189	3	8.97748	0.0391728	3
	54	1.2767	0.0402585	3	2.81157	0.148226	3	9.56764	0.0719006	3
	56	1.18209	0.0340654	3	2.79884	0.159525	3	10.1475	0.0552204	3
	58	1.1329	0.0160812	3	2.8255	0.175862	3	10.7003	0.0695262	3
	60	1.06042	0.00361885	3	2.81839	0.173014	3	11.2313	0.0928226	3
	62	0.987046	0.0446034	3	2.83792	0.182428	3	11.7277	0.0872862	3
	64	0.917063	0.0584196	3	2.81291	0.16565	3	12.1134	0.0954434	3
	66	0.877466	0.0440109	3	2.86005	0.1859	3	12.3751	0.093801	3
	68	0.822187	0.0597733	3	2.87932	0.199432	3	12.7313	0.0805507	3
	70	0.775614	0.0593861	3	2.87135	0.213898	3	12.9495	0.0699124	3
	72	0.747059	0.0462325	3	2.84314	0.208849	3	13.0443	0.111911	3

## Sheet: Main F6
	Fig 6c
	BW242+ or CD4+ or B2M+ (%)			Triple KO and Triple KI (%)
	KO	No Sel.	Post	KO	No Sel.	Post
	99.6758	60.393	4.1706	0	36.9	86.8
	99.669	47.855	3.53663	0	48.9	90.3
	Fig 6d: Translocation (%)				Fig 6f: Partial Deletion (%)					Fig 6f: Partial Deletion (p values)					Fig 6g: At Least 1 Deletion (%)					Fig 6g: At Least 1 Deletion (p values)
	B2M-CD4				Chromosome 12					Chromosome 12					Not Edited	RNP	Not Sorted	Sorted		Not Edited	RNP	Not Sorted	Sorted
	-HDRT	+HDRT	+HDRT +Selection		Not Edited	RNP	Not Sorted	Sorted		Not Edited	RNP	Not Sorted	Sorted		-0.696796	2.96985	2.64754	3.32798		0.0035
	0.17	0.037	0.012		-0.0497819	0.18779	-0.058365	-0.0235401		0.0652					2.48519	5.96219	6.40688	6.97079			0.9708
	0.176	0.02	0.002		0.00703696	0.10289	0.0304799	-0.0174685			0.0681				-1.7884	5.73279	4.57682	4.29171				0.9764
	0.31	0.049	0.008		0.0427449	0.102581	0.0323389	-0.0578269				0.8299
	B2M-TRAC				Chromosome 14					Chromosome 14
	-HDRT	+HDRT	+HDRT +Selection		Not Edited	RNP	Not Sorted	Sorted		Not Edited	RNP	Not Sorted	Sorted
	1.758	0.05	0		-0.42617	1.37371	0.754515	0.640719		0.002
	1.852	0.003	0.015		0.545518	1.89972	2.3554	1.38816			0.6015
	1.96	0.031	0.012		-0.119348	2.32786	1.43475	0.87762				0.2861
	CD4-B2M				Chromosome 15					Chromosome 15
	-HDRT	+HDRT	+HDRT +Selection		Not Edited	RNP	Not Sorted	Sorted		Not Edited	RNP	Not Sorted	Sorted
	0.021	0	0		-0.154357	0.414525	0.465786	1.02403		0.181
	0.069	0	0		0.15825	0.358859	0.481832	0.289998			>0.9999
	0.197	0	0		-0.0038926	0.615595	0.414516	0.885279				0.5239
	CD4-TRAC
	-HDRT	+HDRT	+HDRT +Selection		Fig 6f: Total Deletion (%)					Fig 6f: Total Deletion (p values)
	0.119	0.003	0		Chromosome 12					Chromosome 12
	0.133	0	0		Not Edited	RNP	Not Sorted	Sorted		Not Edited	RNP	Not Sorted	Sorted
	0.2	0.002	0		-0.0147781	-0.0266985	0.00734598	0.0521658		0.8718
	TRAC-CD4				0.0134078	0.0329674	0.0740499	-0.0266985			0.988
	-HDRT	+HDRT	+HDRT +Selection		0.00137036	0.0879366	-0.0266985	-0.0266985				0.9676
	0.416	0.065	0.016		Chromosome 14					Chromosome 14
	0.316	0.011	0.011		Not Edited	RNP	Not Sorted	Sorted		Not Edited	RNP	Not Sorted	Sorted
	0.575	0.044	0.009		-0.693447	1.7648	1.22716	1.35172		0.0066
	TRAC-B2M				0.676852	2.1243	2.76908	2.99826			0.8338
	-HDRT	+HDRT	+HDRT +Selection		0.0165946	2.6687	1.54132	1.29509				0.9997
	1.502	0.022	0.003		Chromosome 15					Chromosome 15
	1.595	0.002	0		Not Edited	RNP	Not Sorted	Sorted		Not Edited	RNP	Not Sorted	Sorted
	2.13	0.027	0.005		-0.131707	0.371864	0.41186	0.917007		0.2896
					0.10013	0.242224	0.43455	0.231503			0.8302
					0.0315777	0.646898	0.953389	0.448682				0.9877

## Sheet: Extended F2
	Extended Fig 2b
	gRNA	Indel Generation		TCR+ (%)
	None	n/a	n/a	97.95	98.06
	e1	93	81	7.3	7.3
	i2	93	92	85.5	83.9
	i3	62	67	91.95	89.8
	i4	67	72	90.38	89.9
	i5	95	96	84.7	83.4
	i6	97	98	89.6	89.2
	i7	80	90	85.1	82
	i8	95	95	86.4	84.6
	i9	88	92	91.68	89.5
	i10	54	66	88.2	85.2
	Extended Fig 2d
	gRNA	Indel Generation		B2M+ (%)
	None	n/a	n/a	99.88	99.976
	i1	87.95	90.65	99.71	99.5
	i2	3.1	1.05	99.965	99.985
	i3	55.65	59.8	99.68	99.52
	i4	94	87.9	99.86	99.75
	i5	89.65	35.75	98.83	98.8
	i6	60.45	13.4	99.37	99.14
	i7	28.15	96.5	99.922	99.903
	i8	49.9	52.5	98.66	98.57
	i9	96.75	97.2	99.17	99.17
	i10	90.05	87.35	99.23	99.21

## Sheet: Extended F3
	Extended Fig 3a: TCR- CAR- (%)
	RNP	RNP + HDRT
	12	2.98
	13.5	3.59
	10.2	5.1
	Extended Fig 3e: CAR MFI
	E1	I5	Unedited
	2187	2250	5.46
	1390	1522	5.46
	Extended Fig 3f: TCR- CAR+ (%)
	HDRT Type	No Selection		Selection
	Exon HDRT	71.5	67.9	72.7	77.2
	SEED HDRT	54.9	52.5	92	91.1
	Extended Fig 3g: TCR-CAR+ Enrichment
	Exon HDRT	SEED HDRT
	1.01678	1.73524
	1.13697	1.67577

## Sheet: Extended F4
	Extended Fig 4a: Cells Recovered (%)
	CAR	HIT	NY-ESO	CD47	CD8	CD47 + CAR	NY-ESO + CD8	NY-ESO + CD47 + CD8
	64.85	60.5	60.71	55.77	63.45	77.38	84.22	33.92
	76.23	67.62	49.78	27.42	78.84	65.22	94.05	50.6
	67.14	63.59	56.54	40.43	75.79		86.54
	Extended Fig 4b: # Fully Edited Cells
	HDRT(s)	Pre-Purification			Post Purification
	CAR	3200000	3000000	2420000	2070000	2280000	1620000
	HIT	4620000	8140000	4160000	2790000	5500000	2650000
	NY-ESO	3817760	6251900	6228800	2317860	3112200	3521600
	CD47	2190000	2230000	2070000	1221400	611426	836920
	CD8	1740000	1970000	1895000	1104000	1553140	1436190
	CD47 + CAR	4770000	4280000		3690000	2790000
	NY-ESO + CD8	1350000	1070000	790000	1130000	1000000	684000
	NY-ESO + CD47 + CD8	3690000	4890000		1250000	2470000
	Extended Fig 4b: Total # Cells
	HDRT(s)	Pre-Purification			Post Purification
	CAR	5000000	5000000	5000000	2180000	2440000	1820000
	HIT	6180000	9840000	5160000	2850000	5650000	2680000
	NY-ESO	8920000	10100000	9160000	2370000	3150000	3550000
	CD47	2500000	2500000	2500000	1240000	622000	854000
	CD8	2500000	2500000	2500000	1150000	1580000	1470000
	CD47 + CAR	9000000	9000000		4410000	3570000
	NY-ESO + CD8	5000000	5000000	5000000	1280000	1220000	795000
	NY-ESO + CD47 + CD8	10000000	10000000		1440000	2740000

[truncated: 5 more sheets: Extended F5, Extended F6, Extended F7, Extended F9, Extended F10]
